# Supplementary material for: Nitrogen isotope effects can be used to diagnose N transformations in wastewater anammox systems
Source: Sci Rep. 2021 Apr 12;11:7850. doi: 10.1038/s41598-021-87184-0 (PMC8041819; doi:10.1038/s41598-021-87184-0)
Supplement: Supplementary file 1 — Supplementary Information 1. [file 41598_2021_87184_MOESM1_ESM.xlsx]

## Sheet: Sheet1
Experiment type	Date	15ε(NH4+)	±	15ε(NO2-)	±	15ε(NO2-➝N2)	±	15ε(NO2-➝NO3-)	±	x	±	no2/nh4	+/-	no3/no2	±	no3/nh4	±	initial ammonium (mgN/L)	initial nitrite (mgN/L)	nitrite consumption (mgN/L/min)	ammonium consumption (mgN/L)	T (°C)
mainstream	2018-07-10	19.414	2.124	2.70981	0.134444	19.4537	6.47719	-29.9738	6.47579	0.338608	0.143205	1.23694	0.119056	-0.338608	0.143205	-0.418837	0.186231	37.8971	27.3055	0.178533	0.148	25
mainstream	2018-07-10	20.306	0.882392	1.52547	0.460458	9.41378	2.10611	-42.929	2.05516	0.15066	0.00734853	1.29672	0.0979427	-0.15066	0.00734853	-0.195364	0.098218	39.9565	24.4054	0.178133	0.131333	25
mainstream	2018-07-10	23.488	4.29279	1.03595	0.457631	15.5262	0.833118	-28.778	0.696175	0.327038	0.0675081	1.16736	0.0864723	-0.327038	0.0675081	-0.381772	0.109703	36.1038	31.4945	0.180533	0.162667	25
mainstream	2018-10-24	22.3063	3.04556	6.36166	0.430388	12.9738	1.00701	-35.6343	0.910401	0.136029	0.0151337	1.40863	0.241121	-0.136029	0.0151337	-0.191615	0.241596	54.4	43.6	0.253953	0.174118	25
mainstream	2018-10-24	21.3508	1.78598	8.04168	0.663012	15.5783	0.848849	-37.9069	0.530055	0.140911	0.0153355	1.37148	0.0279052	-0.140911	0.0153355	-0.193256	0.0318415	56	42.9	0.251406	0.181765	25
enrichment	2018-07-19	31.3844	2.76908	2.91407	0.423049							1.38923	0.0359133	-0.225881	0.0477488	-0.313801	0.059747	120.276	52.9998	1.13622	0.833333	33
enrichment	2018-07-19	32.4247	10.294	3.14134	0.390205							1.49368	0.212264	-0.208461	0.0890947	-0.311375	0.230204	194.501	45.8968	1.0678	0.743902	33
enrichment	2018-10-24	29.4722	1.01143	2.23123	0.231649	7.04195	2.05882	-21.3133	2.04574	0.169483	0.0186433	1.69937	0.0496438	-0.169483	0.0186433	-0.288015	0.0530291	63.8	92	1.77692	1.02308	33
enrichment	2018-11-28	30.3425	0.356524	6.50756	0.148715	16.9713	1.2753	-26.8191	1.2666	0.237976	0.0353726	1.30589	0.0275714	-0.237976	0.0353726	-0.310252	0.0471676	78.8063	113.201	1.05938	0.81626	29.4
enrichment	2019-07-28	23.6875	0.458721	3.27908	0.202772	10.8111	1.31068	-25.9878	1.2949	0.204388	0.0126997	1.37708	0.044306	-0.204388	0.0126997	-0.281459	0.0460902	66	76.6	1.02282	0.801892	37.6
enrichment	2019-05-14	29.1227	1.46215	4.90411	0.148171							1.26806	0.0658124	-0.18881	0.0390752	-0.228182	0.0562155	87.2	76	0.665489	0.532716	33
sidestream	2014-04-29	27.721	0.597765	8.9772	0.318431	14.6532	1.38955	-20.1292	1.35258	0.163186	0.00221897	1.30521	0.0216346	-0.163186	0.00221897	-0.212991	0.0217481	87.1111	84.9724	0.587707	0.445779	30.3
sidestream	2019-05-16	24.6846	0.573403	8.24901	0.365551	12.9599	3.02005	-15.9139	2.99784	0.160779	0.0154559	1.42822	0.0558201	-0.160779	0.0154559	-0.23167	0.0219345	61.4	72.8	0.7709	0.540996	31.3
